# Supplementary material for: Intervention Strategies to Address Barriers and Facilitators to a Healthy Lifestyle Using the Behaviour Change Wheel: A Qualitative Analysis of the Perspectives of Postpartum Women
Source: Nutrients. 2024 Apr 3;16(7):1046. doi: 10.3390/nu16071046 (PMC11013589; doi:10.3390/nu16071046)
Supplement: Supplementary file 1 [file nutrients-16-01046-s001.zip]

Archive with 1 entries (1 files):
- nutrients-2887934-supplementary.pdf
